# Supplementary material for: Two Antimicrobial Heterodimeric Tetrahydroxanthones with a 7,7′-Linkage from Mangrove Endophytic Fungus Aspergillus flavus QQYZ
Source: Molecules. 2022 Apr 22;27(9):2691. doi: 10.3390/molecules27092691 (PMC9103106; doi:10.3390/molecules27092691)
Supplement: Supplementary file 1 [file molecules-27-02691-s001.zip]

Archive with 1 entries (1 files):
- molecules-1660129-supplementary.pdf
